# Supplementary material for: Adiponectin Increase in Patients Affected by Chronic Obstructive Pulmonary Disease with Overlap of Bronchiectasis
Source: Life (Basel). 2023 Feb 4;13(2):444. doi: 10.3390/life13020444 (PMC9959162; doi:10.3390/life13020444)
Supplement: Supplementary file 1 [file life-13-00444-s001.zip]

Archive with 1 entries (1 files):
- life-2110857-supplementary.pdf
